# Supplementary material for: Differentiating anxiety from fear: an experimental–pharmacological approach
Source: Personal Neurosci. 2020 Jun 17;3:e6. doi: 10.1017/pen.2020.1 (PMC7303801; doi:10.1017/pen.2020.1)
Supplement: Supplementary file 1 [file S2513988620000012sup.zip]

Archive with 3 entries (3 files):
- S2513988620000012sup003.sps
- S2513988620000012sup002.sav
- S2513988620000012sup001.docx
